# Supplementary material for: Fabrication of Stretchable Piezoelectric Sensor with a Kirigami Design for Heart Sound Monitoring
Source: Sensors (Basel). 2025 Nov 28;25(23):7253. doi: 10.3390/s25237253 (PMC12694543; doi:10.3390/s25237253)
Supplement: Supplementary file 1 [file sensors-25-07253-s001.zip]

Archive with 1 entries (1 files):
- sensors-3968003-supplementary.pdf
